# Supplementary material for: Coumarins and Hesperetin Inhibit Human Respiratory Syncytial Virus Infection
Source: Int J Mol Sci. 2024 Dec 11;25(24):13301. doi: 10.3390/ijms252413301 (PMC11676883; doi:10.3390/ijms252413301)
Supplement: Supplementary file 1 [file ijms-25-13301-s001.zip]

Archive with 1 entries (1 files):
- ijms-3311027-supplementary.pdf
